# Supplementary material for: “The Ability to Go Out into the World Is the Most Important Thing”—A Qualitative Study of Important Exercise Outcomes for People with Lung Cancer
Source: Curr Oncol. 2024 Jan 29;31(2):733–46. doi: 10.3390/curroncol31020054 (PMC10887680; doi:10.3390/curroncol31020054)
Supplement: Supplementary file 1 [file curroncol-31-00054-s001.zip]

Archive with 1 entries (1 files):
- curroncol-2808364-supplementary.pdf
